# Supplementary material for: Phylum Gemmatimonadota and Its Role in the Environment
Source: Microorganisms. 2022 Jan 12;10(1):151. doi: 10.3390/microorganisms10010151 (PMC8779627; doi:10.3390/microorganisms10010151)
Supplement: Supplementary file 1 [file microorganisms-10-00151-s001.zip]

Archive with 1 entries (1 files):
- microorganisms-1513800-Table S1.xlsx
