# Supplementary material for: Phylum Gemmatimonadota and Its Role in the Environment
Source: Microorganisms. 2022 Jan 12;10(1):151. doi: 10.3390/microorganisms10010151 (PMC8779627; doi:10.3390/microorganisms10010151)
Supplement: Supplementary file 1 [file microorganisms-10-00151-s001.zip › microorganisms-1513800-Table S1.xlsx]

## Sheet: Nucleotide alignment 2-3011
AB015540.1.1524_Bacteria;Gemmatimonadota;BD2-11_terrestrial_group;uncultured_bacterium
AB015578.1.1524_Bacteria;Gemmatimonadota;BD2-11_terrestrial_group;uncultured_bacterium
AB240268.1.1489_Bacteria;Gemmatimonadota;Gemmatimonadetes;Gemmatimonadales;Gemmatimonadaceae;uncultured;uncultured_bacterium
AB534023.1.1517_Bacteria;Gemmatimonadota;PAUC43f_marine_benthic_group;uncultured_bacterium
AB534040.1.1513_Bacteria;Gemmatimonadota;PAUC43f_marine_benthic_group;uncultured_bacterium
AB694246.1.1526_Bacteria;Gemmatimonadota;BD2-11_terrestrial_group;uncultured_bacterium
AB694339.1.1525_Bacteria;Gemmatimonadota;BD2-11_terrestrial_group;uncultured_bacterium
AB694343.1.1557_Bacteria;Gemmatimonadota;BD2-11_terrestrial_group;uncultured_bacterium
AB694407.1.1431_Bacteria;Gemmatimonadota;BD2-11_terrestrial_group;uncultured_bacterium
AB694506.1.1434_Bacteria;Gemmatimonadota;BD2-11_terrestrial_group;uncultured_bacterium
AF186415.1.1521_Bacteria;Gemmatimonadota;PAUC43f_marine_benthic_group;uncultured_sponge_symbiont_PAUC43f
AF186416.1.1447_Bacteria;Gemmatimonadota;PAUC43f_marine_benthic_group;uncultured_sponge_symbiont_PAUC51f
AF234125.1.1312_Bacteria;Gemmatimonadota;Gemmatimonadetes;Gemmatimonadales;Gemmatimonadaceae;Gemmatimonas;uncultured_bacterium_#0319-6A19
AF234139.1.1301_Bacteria;Gemmatimonadota;Gemmatimonadetes;Gemmatimonadales;Gemmatimonadaceae;uncultured;uncultured_bacterium_#0319-7E19
AF268993.1.1446_Bacteria;Gemmatimonadota;Gemmatimonadetes;Gemmatimonadales;Gemmatimonadaceae;Gemmatimonas;uncultured_bacterium_SBRH63
AF286033.1.1521_Bacteria;Gemmatimonadota;PAUC43f_marine_benthic_group;saltmarsh_clone_LCP-68
AF432607.1.1471_Bacteria;Gemmatimonadota;Gemmatimonadetes;Gemmatimonadales;Gemmatimonadaceae;Gemmatimonas;uncultured_bacterium
AF507703.1.1499_Bacteria;Gemmatimonadota;Gemmatimonadetes;Gemmatimonadales;Gemmatimonadaceae;uncultured;uncultured_soil_bacterium
AF507712.1.1501_Bacteria;Gemmatimonadota;S0134_terrestrial_group;uncultured_soil_bacterium
AF524020.1.1268_Bacteria;Gemmatimonadota;Gemmatimonadetes;Gemmatimonadales;Gemmatimonadaceae;Gemmatimonas;uncultured_bacterium
AF545649.1.1397_Bacteria;Gemmatimonadota;Gemmatimonadetes;Gemmatimonadales;Gemmatimonadaceae;uncultured;uncultured_Gemmatimonadetes_bacterium
AJ347028.1.1407_Bacteria;Gemmatimonadota;BD2-11_terrestrial_group;uncultured_bacterium
AJ582057.1.1443_Bacteria;Gemmatimonadota;Gemmatimonadetes;Gemmatimonadales;Gemmatimonadaceae;uncultured;uncultured_bacterium
AJ582060.1.1426_Bacteria;Gemmatimonadota;Gemmatimonadetes;Gemmatimonadales;Gemmatimonadaceae;uncultured;uncultured_bacterium
AM259897.1.1419_Bacteria;Gemmatimonadota;BD2-11_terrestrial_group;uncultured_actinobacterium
AM259917.1.1512_Bacteria;Gemmatimonadota;BD2-11_terrestrial_group;uncultured_Gemmatimonadaceae_bacterium
AM934760.1.1379_Bacteria;Gemmatimonadota;BD2-11_terrestrial_group;uncultured_Gemmatimonadetes_bacterium
AM935174.1.1396_Bacteria;Gemmatimonadota;BD2-11_terrestrial_group;uncultured_Gemmatimonadetes_bacterium
AM935228.1.1379_Bacteria;Gemmatimonadota;BD2-11_terrestrial_group;uncultured_Gemmatimonadetes_bacterium
AM935309.1.1342_Bacteria;Gemmatimonadota;Gemmatimonadetes;Gemmatimonadales;Gemmatimonadaceae;uncultured;uncultured_Gemmatimonadetes_bacterium
AXVX01000020.1198.2740_Bacteria;Gemmatimonadota;BD2-11_terrestrial_group;Gemmatimonadetes_bacterium_SCGC_AAA240-J22
AY053483.1.1485_Bacteria;Gemmatimonadota;Longimicrobia;Longimicrobiales;Longimicrobiaceae;uncultured_bacterium
AY102340.1.1330_Bacteria;Gemmatimonadota;Gemmatimonadetes;Gemmatimonadales;Gemmatimonadaceae;uncultured;uncultured_bacterium
AY234571.1.1447_Bacteria;Gemmatimonadota;Gemmatimonadetes;Gemmatimonadales;Gemmatimonadaceae;Gemmatimonas;bacterium_Ellin5220
AY234641.1.1414_Bacteria;Gemmatimonadota;Gemmatimonadetes;Gemmatimonadales;Gemmatimonadaceae;Gemmatimonas;bacterium_Ellin5290
AY234652.1.1400_Bacteria;Gemmatimonadota;Gemmatimonadetes;Gemmatimonadales;Gemmatimonadaceae;Gemmatimonas;bacterium_Ellin5301
AY395343.1.1438_Bacteria;Gemmatimonadota;Gemmatimonadetes;Gemmatimonadales;Gemmatimonadaceae;uncultured;uncultured_Gemmatimonadetes_bacterium
AY493976.1.1477_Bacteria;Gemmatimonadota;S0134_terrestrial_group;uncultured_soil_bacterium
AY673312.1.1354_Bacteria;Gemmatimonadota;Gemmatimonadetes;Gemmatimonadales;Gemmatimonadaceae;Gemmatimonas;Gemmatimonadetes_bacterium_Ellin7146
AY850298.1.1444_Bacteria;Gemmatimonadota;Gemmatimonadetes;Gemmatimonadales;Gemmatimonadaceae;Gemmatimonas;uncultured_bacterium
AY913247.1.1467_Bacteria;Gemmatimonadota;Longimicrobia;Longimicrobiales;Longimicrobiaceae;uncultured_forest_soil_bacterium
AY913352.1.1488_Bacteria;Gemmatimonadota;BD2-11_terrestrial_group;uncultured_forest_soil_bacterium
AY921663.1.1414_Bacteria;Gemmatimonadota;S0134_terrestrial_group;uncultured_Gemmatimonadetes_bacterium
AY921665.1.1413_Bacteria;Gemmatimonadota;S0134_terrestrial_group;uncultured_Gemmatimonadetes_bacterium
AY921853.1.1414_Bacteria;Gemmatimonadota;S0134_terrestrial_group;uncultured_Gemmatimonadetes_bacterium
AY921905.1.1414_Bacteria;Gemmatimonadota;S0134_terrestrial_group;uncultured_Gemmatimonadetes_bacterium
AY921918.1.1382_Bacteria;Gemmatimonadota;Gemmatimonadetes;Gemmatimonadales;Gemmatimonadaceae;uncultured;uncultured_Gemmatimonadetes_bacterium
AY921936.1.1413_Bacteria;Gemmatimonadota;BD2-11_terrestrial_group;uncultured_bacterium
AY921939.1.1378_Bacteria;Gemmatimonadota;Gemmatimonadetes;Gemmatimonadales;Gemmatimonadaceae;uncultured;uncultured_Gemmatimonadetes_bacterium
AY921941.1.1411_Bacteria;Gemmatimonadota;Longimicrobia;Longimicrobiales;Longimicrobiaceae;uncultured_Gemmatimonadetes_bacterium
AY922110.1.1381_Bacteria;Gemmatimonadota;Gemmatimonadetes;Gemmatimonadales;Gemmatimonadaceae;uncultured;uncultured_Gemmatimonadetes_bacterium
CH-Jul18-bin112-c219
CH-Jul18-bin44-c75
CP001792_Fibrobacter_succinogenes_subsp._succinogenes_S85,_complete_genome.
CP053085_-_TET16 Gemmatimonas sp. TET16 chromosome, complete genome
DQ295242.18895.20450_Bacteria;Gemmatimonadota;BD2-11_terrestrial_group;uncultured_marine_bacterium_Ant4D5
DQ640715.1.1400_Bacteria;Gemmatimonadota;Gemmatimonadetes;Gemmatimonadales;Gemmatimonadaceae;uncultured;uncultured_Gemmatimonadetes_bacterium
EF516348.1.1456_Bacteria;Gemmatimonadota;Longimicrobia;Longimicrobiales;Longimicrobiaceae;YC-ZSS-LKJ147;uncultured_bacterium
EF516780.1.1446_Bacteria;Gemmatimonadota;Gemmatimonadetes;Gemmatimonadales;Gemmatimonadaceae;Gemmatimonas;uncultured_bacterium
EF516935.1.1445_Bacteria;Gemmatimonadota;Gemmatimonadetes;Gemmatimonadales;Gemmatimonadaceae;uncultured;uncultured_bacterium
EF597690.1.1441_Bacteria;Gemmatimonadota;BD2-11_terrestrial_group;uncultured_Gemmatimonadetes_bacterium
EF612390.1.1502_Bacteria;Gemmatimonadota;S0134_terrestrial_group;uncultured_Gemmatimonadetes_bacterium
EU134799.1.1395_Bacteria;Gemmatimonadota;Gemmatimonadetes;Gemmatimonadales;Gemmatimonadaceae;uncultured;uncultured_bacterium
EU134835.1.1349_Bacteria;Gemmatimonadota;Gemmatimonadetes;Gemmatimonadales;Gemmatimonadaceae;uncultured;uncultured_bacterium
EU134841.1.1349_Bacteria;Gemmatimonadota;Gemmatimonadetes;Gemmatimonadales;Gemmatimonadaceae;uncultured;uncultured_bacterium
EU134852.1.1294_Bacteria;Gemmatimonadota;Gemmatimonadetes;Gemmatimonadales;Gemmatimonadaceae;Gemmatimonas;uncultured_bacterium
EU134855.1.1370_Bacteria;Gemmatimonadota;Gemmatimonadetes;Gemmatimonadales;Gemmatimonadaceae;uncultured;uncultured_bacterium
EU134871.1.1338_Bacteria;Gemmatimonadota;Gemmatimonadetes;Gemmatimonadales;Gemmatimonadaceae;uncultured;uncultured_bacterium
EU134890.1.1383_Bacteria;Gemmatimonadota;BD2-11_terrestrial_group;uncultured_bacterium
EU134893.1.1311_Bacteria;Gemmatimonadota;S0134_terrestrial_group;uncultured_bacterium
EU193060.1.1509_Bacteria;Gemmatimonadota;S0134_terrestrial_group;uncultured_Gemmatimonadales_bacterium
EU652630.1.1524_Bacteria;Gemmatimonadota;BD2-11_terrestrial_group;uncultured_bacterium
EU652631.1.1526_Bacteria;Gemmatimonadota;BD2-11_terrestrial_group;uncultured_bacterium
EU665101.1.1462_Bacteria;Gemmatimonadota;BD2-11_terrestrial_group;uncultured_Gemmatimonadales_bacterium
EU686601.12366.13908_Bacteria;Gemmatimonadota;BD2-11_terrestrial_group;uncultured_bacterium_AD66-C11
EU861947.1.1504_Bacteria;Gemmatimonadota;Gemmatimonadetes;Gemmatimonadales;Gemmatimonadaceae;Gemmatirosa;uncultured_soil_bacterium
EU979085.1.1523_Bacteria;Gemmatimonadota;S0134_terrestrial_group;uncultured_Gemmatimonadetes_bacterium
FJ152617.1.1500_Bacteria;Gemmatimonadota;Longimicrobia;Longimicrobiales;Longimicrobiaceae;YC-ZSS-LKJ147;uncultured_bacterium
FJ152637.1.1513_Bacteria;Gemmatimonadota;Longimicrobia;Longimicrobiales;Longimicrobiaceae;uncultured_bacterium
FJ152649.1.1516_Bacteria;Gemmatimonadota;Longimicrobia;Longimicrobiales;Longimicrobiaceae;uncultured_bacterium
FJ152748.1.1512_Bacteria;Gemmatimonadota;S0134_terrestrial_group;uncultured_bacterium
FJ152750.1.1465_Bacteria;Gemmatimonadota;Gemmatimonadetes;Gemmatimonadales;Gemmatimonadaceae;uncultured;uncultured_bacterium
FJ152894.1.1490_Bacteria;Gemmatimonadota;BD2-11_terrestrial_group;uncultured_bacterium
FJ153017.1.1508_Bacteria;Gemmatimonadota;Longimicrobia;Longimicrobiales;Longimicrobiaceae;uncultured_bacterium
FJ205382.1.1499_Bacteria;Gemmatimonadota;BD2-11_terrestrial_group;uncultured_actinobacterium
FJ230809.1.1521_Bacteria;Gemmatimonadota;Gemmatimonadetes;Gemmatimonadales;Gemmatimonadaceae;Roseisolibacter;uncultured_bacterium
FJ444650.1.1518_Bacteria;Gemmatimonadota;S0134_terrestrial_group;uncultured_bacterium
FJ478826.1.1484_Bacteria;Gemmatimonadota;Gemmatimonadetes;Gemmatimonadales;Gemmatimonadaceae;uncultured;uncultured_bacterium
FJ479207.1.1482_Bacteria;Gemmatimonadota;Gemmatimonadetes;Gemmatimonadales;Gemmatimonadaceae;uncultured;uncultured_bacterium
FJ748800.1.1529_Bacteria;Gemmatimonadota;BD2-11_terrestrial_group;uncultured_bacterium
FJ802245.1.1223_Bacteria;Gemmatimonadota;Gemmatimonadetes;Gemmatimonadales;Gemmatimonadaceae;uncultured;denitrifying_bacterium_enrichment_culture_clone_NOB_2_F8
FJ900565.1.1498_Bacteria;Gemmatimonadota;BD2-11_terrestrial_group;uncultured_bacterium
FM209087.1.1416_Bacteria;Gemmatimonadota;BD2-11_terrestrial_group;uncultured_Gemmatimonadetes_bacterium
FM209095.1.1382_Bacteria;Gemmatimonadota;Gemmatimonadetes;Gemmatimonadales;Gemmatimonadaceae;uncultured;uncultured_Gemmatimonadales_bacterium
FM209331.1.1486_Bacteria;Gemmatimonadota;Gemmatimonadetes;Gemmatimonadales;Gemmatimonadaceae;Gemmatimonas;uncultured_bacterium
FM873495.1.1476 Bacteria;Gemmatimonadota;Gemmatimonadetes;Gemmatimonadales;Gemmatimonadaceae;Gemmatimonas;uncultured bacterium
FN553460.1.1521_Bacteria;Gemmatimonadota;BD2-11_terrestrial_group;uncultured_sediment_bacterium
FN553515.1.1520_Bacteria;Gemmatimonadota;BD2-11_terrestrial_group;uncultured_sediment_bacterium
FN553593.1.1519_Bacteria;Gemmatimonadota;PAUC43f_marine_benthic_group;uncultured_sediment_bacterium
FR749737.1.1490_Bacteria;Gemmatimonadota;Gemmatimonadetes;Gemmatimonadales;Gemmatimonadaceae;uncultured;uncultured_Gemmatimonadetes_bacterium
FR749804.1.1493_Bacteria;Gemmatimonadota;Gemmatimonadetes;Gemmatimonadales;Gemmatimonadaceae;Gemmatimonas;uncultured_Gemmatimonadetes_bacterium
FUWU01000030_Fibrobacter_intestinalis_strain_ATCC_43854_genome_assembly,_contig:_EI41DRAFT_scaffold00030.30,_whole_genome_shotgun_sequence.
GQ397033.1.1525_Bacteria;Gemmatimonadota;S0134_terrestrial_group;uncultured_bacterium
GQ441202.1.1519_Bacteria;Gemmatimonadota;BD2-11_terrestrial_group;uncultured_bacterium
GU083675.1.1525_Bacteria;Gemmatimonadota;BD2-11_terrestrial_group;uncultured_bacterium
GU118605.1.1484_Bacteria;Gemmatimonadota;BD2-11_terrestrial_group;uncultured_bacterium
GU118621.1.1474_Bacteria;Gemmatimonadota;BD2-11_terrestrial_group;uncultured_bacterium
HE817794.1.1485_Bacteria;Gemmatimonadota;BD2-11_terrestrial_group;uncultured_bacterium
HE985129.1.1487_Bacteria;Gemmatimonadota;BD2-11_terrestrial_group;uncultured_bacterium
HM129740.1.1447 Bacteria;Gemmatimonadota;Gemmatimonadetes;Gemmatimonadales;Gemmatimonadaceae;Gemmatimonas;uncultured bacterium
HM330955.1.1354_Bacteria;Gemmatimonadota;Gemmatimonadetes;Gemmatimonadales;Gemmatimonadaceae;Gemmatimonas;uncultured_bacterium
HM437960.1.1505_Bacteria;Gemmatimonadota;S0134_terrestrial_group;uncultured_bacterium
HM437968.1.1505_Bacteria;Gemmatimonadota;S0134_terrestrial_group;uncultured_bacterium
HM437969.1.1516_Bacteria;Gemmatimonadota;S0134_terrestrial_group;uncultured_bacterium
HM437990.1.1511_Bacteria;Gemmatimonadota;S0134_terrestrial_group;uncultured_bacterium
HM447714.1.1372_Bacteria;Gemmatimonadota;BD2-11_terrestrial_group;uncultured_bacterium
HM798890.1.1495_Bacteria;Gemmatimonadota;BD2-11_terrestrial_group;uncultured_Gemmatimonadetes_bacterium
HM845926.1.1342_Bacteria;Gemmatimonadota;Gemmatimonadetes;Gemmatimonadales;Gemmatimonadaceae;uncultured;uncultured_bacterium
HQ119724.1.1499_Bacteria;Gemmatimonadota;Gemmatimonadetes;Gemmatimonadales;Gemmatimonadaceae;uncultured;uncultured_bacterium
HQ119840.1.1529_Bacteria;Gemmatimonadota;S0134_terrestrial_group;uncultured_bacterium
HQ190301.1.1518_Bacteria;Gemmatimonadota;Longimicrobia;Longimicrobiales;Longimicrobiaceae;Longimicrobium;uncultured_bacterium
HQ190388.1.1484_Bacteria;Gemmatimonadota;Gemmatimonadetes;Gemmatimonadales;Gemmatimonadaceae;uncultured;uncultured_bacterium
HQ190480.1.1527_Bacteria;Gemmatimonadota;Longimicrobia;Longimicrobiales;Longimicrobiaceae;YC-ZSS-LKJ147;uncultured_bacterium
HQ397506.1.1517_Bacteria;Gemmatimonadota;S0134_terrestrial_group;uncultured_bacterium
HQ397544.1.1487_Bacteria;Gemmatimonadota;Gemmatimonadetes;Gemmatimonadales;Gemmatimonadaceae;Gemmatimonas;uncultured_bacterium
HQ674117.1.1524_Bacteria;Gemmatimonadota;BD2-11_terrestrial_group;uncultured_bacterium
JF132228.1.1343_Bacteria;Gemmatimonadota;Gemmatimonadetes;Gemmatimonadales;Gemmatimonadaceae;uncultured;uncultured_bacterium
JF703395.1.1435_Bacteria;Gemmatimonadota;Gemmatimonadetes;Gemmatimonadales;Gemmatimonadaceae;uncultured;uncultured_Gemmatimonas_sp.
JF703487.1.1449_Bacteria;Gemmatimonadota;Gemmatimonadetes;Gemmatimonadales;Gemmatimonadaceae;uncultured;uncultured_bacterium
JF776889.1.1445_Bacteria;Gemmatimonadota;Gemmatimonadetes;Gemmatimonadales;Gemmatimonadaceae;Gemmatimonas;uncultured_Gemmatimonadetes_bacterium
JF809764.1.1421_Bacteria;Gemmatimonadota;BD2-11_terrestrial_group;uncultured_bacterium
JF833697.1.1521_Bacteria;Gemmatimonadota;S0134_terrestrial_group;uncultured_bacterium
JN126202.1.1521_Bacteria;Gemmatimonadota;BD2-11_terrestrial_group;uncultured_bacterium
JN166233.1.1526_Bacteria;Gemmatimonadota;BD2-11_terrestrial_group;uncultured_marine_microorganism
JN178442.1.1518_Bacteria;Gemmatimonadota;Gemmatimonadetes;Gemmatimonadales;Gemmatimonadaceae;Gemmatimonas;uncultured_bacterium
JN476218.1.1452_Bacteria;Gemmatimonadota;BD2-11_terrestrial_group;uncultured_organism
JN493115.1.1470_Bacteria;Gemmatimonadota;BD2-11_terrestrial_group;uncultured_organism
JN513592.1.1503_Bacteria;Gemmatimonadota;BD2-11_terrestrial_group;uncultured_organism
JN515264.1.1468_Bacteria;Gemmatimonadota;BD2-11_terrestrial_group;uncultured_organism
JN522931.1.1454_Bacteria;Gemmatimonadota;BD2-11_terrestrial_group;uncultured_organism
JN524214.1.1410_Bacteria;Gemmatimonadota;BD2-11_terrestrial_group;uncultured_organism
JN524348.1.1396_Bacteria;Gemmatimonadota;BD2-11_terrestrial_group;uncultured_organism
JN525698.1.1452_Bacteria;Gemmatimonadota;BD2-11_terrestrial_group;uncultured_organism
JN532346.1.1438_Bacteria;Gemmatimonadota;BD2-11_terrestrial_group;uncultured_organism
JN825454.1.1403_Bacteria;Gemmatimonadota;Gemmatimonadetes;Gemmatimonadales;Gemmatimonadaceae;uncultured;uncultured_Gemmatimonadetes_bacterium
JN860376.1.1524_Bacteria;Gemmatimonadota;PAUC43f_marine_benthic_group;uncultured_bacterium
JN977366.1.1554_Bacteria;Gemmatimonadota;BD2-11_terrestrial_group;uncultured_bacterium
JQ087116.1.1451_Bacteria;Gemmatimonadota;Gemmatimonadetes;Gemmatimonadales;Gemmatimonadaceae;uncultured;uncultured_Gemmatimonas_sp.
JQ425975.1.1517_Bacteria;Gemmatimonadota;BD2-11_terrestrial_group;uncultured_bacterium
JQ426130.1.1515_Bacteria;Gemmatimonadota;S0134_terrestrial_group;uncultured_bacterium
JQ426283.1.1515_Bacteria;Gemmatimonadota;BD2-11_terrestrial_group;uncultured_bacterium
JQ426351.1.1517_Bacteria;Gemmatimonadota;BD2-11_terrestrial_group;uncultured_bacterium
JQ426616.1.1516_Bacteria;Gemmatimonadota;S0134_terrestrial_group;uncultured_bacterium
JQ426657.1.1512_Bacteria;Gemmatimonadota;S0134_terrestrial_group;uncultured_bacterium
JQ427362.1.1481_Bacteria;Gemmatimonadota;Gemmatimonadetes;Gemmatimonadales;Gemmatimonadaceae;Gemmatimonas;uncultured_bacterium
JQ427463.1.1513_Bacteria;Gemmatimonadota;BD2-11_terrestrial_group;uncultured_bacterium
JQ427465.1.1496_Bacteria;Gemmatimonadota;Gemmatimonadetes;Gemmatimonadales;Gemmatimonadaceae;Gemmatimonas;uncultured_bacterium
JQ427500.1.1510_Bacteria;Gemmatimonadota;BD2-11_terrestrial_group;uncultured_bacterium
JQ427523.1.1501_Bacteria;Gemmatimonadota;S0134_terrestrial_group;uncultured_bacterium
JQ427527.1.1493_Bacteria;Gemmatimonadota;Gemmatimonadetes;Gemmatimonadales;Gemmatimonadaceae;Gemmatimonas;uncultured_bacterium
JQ427771.1.1500_Bacteria;Gemmatimonadota;S0134_terrestrial_group;uncultured_bacterium
JQ428041.1.1511_Bacteria;Gemmatimonadota;S0134_terrestrial_group;uncultured_bacterium
JQ428725.1.1497_Bacteria;Gemmatimonadota;S0134_terrestrial_group;uncultured_bacterium
JQ580071.1.1521_Bacteria;Gemmatimonadota;BD2-11_terrestrial_group;uncultured_Gemmatimonadetes_bacterium
JQ612287.1.1523_Bacteria;Gemmatimonadota;BD2-11_terrestrial_group;uncultured_bacterium
JQ800894.1.1531_Bacteria;Gemmatimonadota;BD2-11_terrestrial_group;uncultured_bacterium
JQ800995.1.1531_Bacteria;Gemmatimonadota;BD2-11_terrestrial_group;uncultured_bacterium
JQ824907.1.1522_Bacteria;Gemmatimonadota;BD2-11_terrestrial_group;uncultured_bacterium
JQ978789.1.1494_Bacteria;Gemmatimonadota;Gemmatimonadetes;Gemmatimonadales;Gemmatimonadaceae;uncultured;uncultured_bacterium
Jr-7aug17-35-c4
JX080269.1.1447_Bacteria;Gemmatimonadota;Gemmatimonadetes;Gemmatimonadales;Gemmatimonadaceae;uncultured;uncultured_bacterium
JX080273.1.1485_Bacteria;Gemmatimonadota;BD2-11_terrestrial_group;uncultured_soil_bacterium
JX193418.1.1560_Bacteria;Gemmatimonadota;BD2-11_terrestrial_group;uncultured_bacterium
JX240746.1.1531_Bacteria;Gemmatimonadota;Longimicrobia;Longimicrobiales;Longimicrobiaceae;uncultured_Gemmatimonadetes_bacterium
JX280155.1.1511_Bacteria;Gemmatimonadota;BD2-11_terrestrial_group;uncultured_bacterium
JX280350.1.1483_Bacteria;Gemmatimonadota;BD2-11_terrestrial_group;uncultured_bacterium
JX898150.1.1554_Bacteria;Gemmatimonadota;S0134_terrestrial_group;uncultured_bacterium
JX945562.1.1529_Bacteria;Gemmatimonadota;Gemmatimonadetes;Gemmatimonadales;Gemmatimonadaceae;uncultured;uncultured_Gemmatimonas_sp.
KC191741.1.1215_Bacteria;Gemmatimonadota;Gemmatimonadetes;Gemmatimonadales;Gemmatimonadaceae;uncultured;uncultured_bacterium
KF597113.1.1482_Bacteria;Gemmatimonadota;BD2-11_terrestrial_group;uncultured_Gemmatimonadetes_bacterium
KF712561.1.1487_Bacteria;Gemmatimonadota;Gemmatimonadetes;Gemmatimonadales;Gemmatimonadaceae;uncultured;uncultured_bacterium
KF712700.1.1522_Bacteria;Gemmatimonadota;BD2-11_terrestrial_group;uncultured_bacterium
KF712880.1.1508_Bacteria;Gemmatimonadota;Longimicrobia;Longimicrobiales;Longimicrobiaceae;Longimicrobium;uncultured_bacterium
KF912975.1.1520_Bacteria;Gemmatimonadota;S0134_terrestrial_group;uncultured_bacterium
KJ782241.1.1491_Bacteria;Gemmatimonadota;Gemmatimonadetes;Gemmatimonadales;Gemmatimonadaceae;uncultured;uncultured_bacterium
KJ817471.1.1526_Bacteria;Gemmatimonadota;BD2-11_terrestrial_group;uncultured_bacterium
KJ817493.1.1525_Bacteria;Gemmatimonadota;BD2-11_terrestrial_group;uncultured_bacterium
KJ817509.1.1526_Bacteria;Gemmatimonadota;BD2-11_terrestrial_group;uncultured_bacterium
KJ817523.1.1529_Bacteria;Gemmatimonadota;BD2-11_terrestrial_group;uncultured_bacterium
KJ817568.1.1520_Bacteria;Gemmatimonadota;PAUC43f_marine_benthic_group;uncultured_bacterium
KJ817577.1.1529_Bacteria;Gemmatimonadota;BD2-11_terrestrial_group;uncultured_bacterium
KJ817782.1.1526_Bacteria;Gemmatimonadota;BD2-11_terrestrial_group;uncultured_bacterium
KM200388.1.1494_Bacteria;Gemmatimonadota;Gemmatimonadetes;Gemmatimonadales;Gemmatimonadaceae;Gemmatimonas;uncultured_Gemmatimonas_sp.
KM200454.1.1495_Bacteria;Gemmatimonadota;Gemmatimonadetes;Gemmatimonadales;Gemmatimonadaceae;uncultured;uncultured_Gemmatimonas_sp.
KR095261.1.1495_Bacteria;Gemmatimonadota;Gemmatimonadetes;Gemmatimonadales;Gemmatimonadaceae;uncultured;uncultured_bacterium
KR559964.1.1486_Bacteria;Gemmatimonadota;S0134_terrestrial_group;uncultured_bacterium
KT318643.1.1411_Bacteria;Gemmatimonadota;BD2-11_terrestrial_group;uncultured_bacterium
KU308908.1.1506_Bacteria;Gemmatimonadota;PAUC43f_marine_benthic_group;uncultured_bacterium
KX097080.1.1520_Bacteria;Gemmatimonadota;PAUC43f_marine_benthic_group;uncultured_bacterium
KX504376.1.1483_Bacteria;Gemmatimonadota;Gemmatimonadetes;Gemmatimonadales;Gemmatimonadaceae;uncultured;uncultured_bacterium
KY194109.1.1480_Bacteria;Gemmatimonadota;BD2-11_terrestrial_group;uncultured_bacterium
KY194138.1.1515_Bacteria;Gemmatimonadota;BD2-11_terrestrial_group;uncultured_bacterium
KY241536.1.1522_Bacteria;Gemmatimonadota;BD2-11_terrestrial_group;uncultured_bacterium
KY609406.1.1525_Bacteria;Gemmatimonadota;BD2-11_terrestrial_group;uncultured_bacterium
LC124722.1.1446 Bacteria;Gemmatimonadota;Gemmatimonadetes;Gemmatimonadales;Gemmatimonadaceae;Gemmatimonas;uncultured bacterium
NR_027529 Gemmatimonas aurantiaca strain T-27 16S ribosomal RNA gene, partial sequence
NR_136770.1 Gemmatimonas phototrophica strain AP64 16S ribosomal RNA, partial sequence
NR_149251.1 Longimicrobium terrae strain CB-286315 16S ribosomal RNA, partial sequence
NZ_CP007128_-_16S_rRNA Gemmatirosa kalamazoonesis strain KBS708, complete genome
RH-14apr17-388-c219
RH-14apr17-488-c6
RH-18aug17-102-c89
Roseisolibacter_agrii Gemmatimonadetes bacterium AW1220 16S ribosomal RNA gene, partial sequence
TH-Jun18-bin156-c35
ZH-3nov15-207-c12
ZH-3nov15-212-c84
ZH-3nov15-40-c31
ZH-Jul18-bin180-c113
ZH-Oct18-bin29-c194
